# Supplementary material for: Effects of Different Nitrogen Levels on Lignocellulolytic Enzyme Production and Gene Expression under Straw-State Cultivation in Stropharia rugosoannulata
Source: Int J Mol Sci. 2023 Jun 13;24(12):10089. doi: 10.3390/ijms241210089 (PMC10298262; doi:10.3390/ijms241210089)
Supplement: Supplementary file 1 [file ijms-24-10089-s001.zip]

Archive with 4 entries (4 files):
- Figure S1.tif
- Figure S2.tif
- Figure S3.tif
- Supplemental Material.pdf
